# Supplementary material for: Autophagic Markers in Chordomas: Immunohistochemical Analysis and Comparison with the Immune Microenvironment of Chordoma Tissues
Source: Cancers (Basel). 2021 Apr 30;13(9):2169. doi: 10.3390/cancers13092169 (PMC8124629; doi:10.3390/cancers13092169)
Supplement: Supplementary file 1 [file cancers-13-02169-s001.zip]

Archive with 1 entries (1 files):
- cancers-1173831-supplementary.pdf
